# Supplementary material for: Transcriptome Analysis Reveals Differential Gene Expression between the Closing Ductus Arteriosus and the Patent Ductus Arteriosus in Humans
Source: J Cardiovasc Dev Dis. 2021 Apr 16;8(4):45. doi: 10.3390/jcdd8040045 (PMC8073410; doi:10.3390/jcdd8040045)
Supplement: Supplementary file 1 [file jcdd-08-00045-s001.zip]

Archive with 1 entries (1 files):
- jcdd-1155657-supplementary.pdf
